# Supplementary material for: Maxillofacial morphological factors related to acceleration of maxillary growth attributed to facial mask treatment: a structural superimposition study
Source: Prog Orthod. 2019 Jan 14;20:2. doi: 10.1186/s40510-018-0254-9 (PMC6330553; doi:10.1186/s40510-018-0254-9)
Supplement: Supplementary file 1 — All datasets. (XLS 55 kb) [file 40510_2018_254_MOESM1_ESM.xls]

## Sheet: T1-T2
T1-T2		vectorA(x)	vectorA(y)	vectorB(x)	vectorB(y)	vecA	Mx rotation	ANB	Convexity	ABpl	SNA	FH-PP	SNP	SNB	Facial angle	Mand pl	Gonial angle	Ramus angle	GZN	N-Me(FH)	S-Go(FH)	AUFH(FH)	PUFH(FH)	Me-ANS(FH)	Go-Ar(FH)	Ptm-A	Mc-A	Ptm-B	Mc-Pog
#1	1	2.90645	-1.02107	0.784906	-3.73014	3.08058	1.5	3.9	5.5	-6.5	2.2	-0.4	-0.6	-1.8	-2.6	2.3	1.5	-0.8	-1.3	4.1	1.6	0.4	0.5	2.7	-0.7	2	0	-4.7	-5
#2	1	1.40874	-1.25517	-0.886001	-3.38452	1.8868	2.2	1.6	3.2	-2.2	0.5	-0.1	-1.2	-1.2	-1	1.9	-0.5	-2.4	2.5	4.3	2.2	1.8	1.7	2.6	1.4	0.1	0.6	-2.8	-2.5
#3	1	1.23393	-2.36589	1.64548	0.427072	2.66833	3.5	3.1	4.5	-5.8	0.1	-0.5	-2	-2.9	-1.3	1.1	-1.2	-2.3	2.8	4.1	1.2	1.6	1.9	1.4	0.2	1.1	0.7	-3.7	-2.7
#4	1	2.99763	-1.27052	2.90976	-4.90951	3.25576	1.2	1.7	1.8	-3	1.7	-3.9	0.7	0	1.7	-0.4	0.1	0.5	0.4	5.6	-0.2	-0.1	3.4	4.1	-1.7	1.1	2.4	0.1	3
#5	1	3.23401	-0.520741	0.139175	-1.67052	3.27567	3	1.8	3.9	-2.4	0.6	-0.4	-1.3	-1.2	-1.8	1.5	-0.2	-1.7	1.2	4	2.4	1.7	2.1	2.8	0.5	0.6	0	-2.5	-4
#6	1	2.01305	-2.69215	0.485071	-0.291043	3.36155	3	1.2	3	-1.9	1.4	-2.6	0	0.1	0.8	-1.3	-2.2	-1	1.8	4.3	1.7	0.8	2.9	2.2	0.8	2.5	2.1	1.8	1.2
#7	1	2.39098	-0.918274	1.98815	-0.311867	2.56125	1.2	1.5	3.7	-2	1.8	-1.4	-0.1	0.2	0.1	-1.2	-3.5	-2.2	2.5	2.6	-0.7	0.5	1.6	2.2	-0.8	0.8	1.9	-0.2	0
#8	1	1.3927	-0.0194697	1.44718	-0.74544	1.39284	0	0.9	1	-1.6	0.8	-0.6	0.3	-0.1	0.7	-0.6	-2.3	-1.7	2.1	2.8	3.2	1.4	1.8	1	2.9	1.2	1	0.4	0.7
#9	1	0.980141	-0.916146	1.19178	-0.624237	1.34164	0	1.1	2.3	-2	1.3	-0.6	0.3	0.2	0.2	-1.2	-5.2	-3.9	3.9	2.2	-1.7	1.4	1.8	0.6	-1.5	1.7	0.8	0.8	0
#10	1	1.03723	-0.473441	1.87986	-0.993031	1.14018	0	2.6	5.5	-3.3	0.3	0	-2.5	-2.3	-2.8	1.4	-1.3	-2.6	2.4	1.6	-0.3	1.1	1.1	0.4	-2.8	1.8	0	-2.4	-5.3
#11	1	1.26354	-0.0589215	1.38236	-1.58401	1.26491	2	2.3	5.3	-2.9	1.6	-0.3	-1	-0.7	-2.5	3.7	0.8	-3	1.6	1.5	0.2	2.4	2.6	1.5	1.3	1.5	0.1	-2.3	-4.8
#12	1	1.1276	-0.86517	1.77944	-2.76651	1.42127	2	1.1	1.4	-2.2	0.1	-0.4	-0.6	-1	-0.1	1	0.4	-0.6	1.1	1.6	1.9	0.9	1.1	0.1	0.1	0.6	0.6	-1	-0.3
#13	1	0.765321	-0.935031	5.73818	-0.960874	1.2083	1	2.6	4.6	-3.9	1	0	-1.2	-1.6	-0.3	0.3	-0.9	-1.3	2.3	4.7	1.7	0.2	0.2	3.1	0.8	0.4	1.9	-2.8	-1
#14	1	1.20603	-0.0741747	4.95047	-5.38728	1.2083	1	2	2.8	-2.3	1.4	-1.7	-0.3	-0.6	-0.6	1.4	0	-1.5	1.1	2.3	-0.2	-0.4	1	3.1	-0.4	0.2	1	-2.3	-1.5
#15	1	2.19156	-1.29501	1.89548	-0.545123	2.54558	1	0.6	0.8	-0.9	0	-3	-0.5	-0.6	0.4	0.4	2.2	1.9	-1	4.5	1.7	-0.1	2.6	3.8	0	0.6	0.7	0.2	0.3
#16	1	0.927844	-1.3961	1.87528	-6.43221	1.67631	1	1.5	3.7	-2	2.4	-0.3	0.7	1	1.7	-0.9	-1.1	-0.3	1.2	5.4	2.2	1.6	1.6	2.2	1.3	2.5	2.8	2.6	2.7
#17	1	2.19189	-1.56384	1.28578	-1.734	2.69258	3	3.6	6.6	-5.4	1.9	-1.4	-1.4	-1.7	-0.9	2.3	3	0.5	0	3.8	0.5	1.4	2.3	2.2	-0.4	2.3	1.9	-2.2	-2.1
#18	1	5.05944	-0.0453918	1.24216	-2.54107	5.05964	2.5	1.8	3.3	-2.3	0.4	-0.9	-1.3	-1.4	-1.2	0.9	-3	-3.9	4	4	-0.1	0.8	1.5	3	0	1.5	0.5	-1.3	-2.7
#19	1	2.77888	-0.466691	2.04041	-1.75691	2.8178	2	-0.1	-0.5	0	0.4	0	0.7	0.5	0.7	0.3	-1.7	-2	1.9	6.6	3.1	2.8	2.7	3.7	1.3	0.7	0	1.4	0.6
#20	1	2.66892	-0.526196	0.776922	-0.962493	2.72029	3	2.4	4.4	-3	0.9	-2.3	-1.5	-1.5	-0.8	1.8	0.5	-1.3	2	4.3	1.2	1.3	3.1	2.3	1.8	1.3	1.5	-1.8	-2
#21	1	1.07037	-1.53111	4.72523	-6.17999	1.86815	1	3.4	6.3	-4.6	2.3	-0.9	-0.9	-1.1	0.2	0.9	0.4	-0.6	1.6	4.1	1.3	0.3	1	2.1	0.6	1.1	2.9	-2.1	-0.1
#22	1	1.47674	-0.386308	0.786199	-0.178579	1.52643	1	1.5	3	-2	0.3	-1.5	-1.1	-1.1	-0.4	0.9	-1.7	-2.7	3.3	3.5	0.7	1.7	2.7	0.9	-0.1	0.8	0.7	-0.9	-1.2
#23	1	5.19554	-0.675517	3.48616	-1.65429	5.23927	5	2.4	4.6	-3.4	2.5	-2.4	0.2	0.1	0.5	0	-1.8	-1.8	2.3	5.4	2	-0.4	1.7	5	1.5	2.5	2.9	0.3	1.1
#24	1	4.1214	-0.688524	2.00603	-1.32508	4.17852	3	2.9	6.6	-3.8	3.6	-1.8	0.4	0.7	-1.3	0.7	-1.4	-2	0.4	2.3	1.2	0.6	2.1	2.3	-3.1	2.5	1.7	-0.9	-2.7
#25	1	2.86624	-0.273209	1.65974	-2.35271	2.87924	2	0.4	0.5	-0.8	0.7	-0.7	0.5	0.3	0.8	-1.4	-0.1	1.4	-1.1	3.8	2.9	1.2	1.5	2.3	1.5	1.5	1	1.4	1.4
#26	1	4.85748	-0.418199	0.948564	-0.818673	4.87545	4	4.2	7.5	-6.2	2.1	-1.2	-1.6	-2.1	-1.3	1.2	-1.7	-3	3.3	4.4	1.5	1.1	1.9	2.6	0.6	2.3	2.1	-2.8	-2.4
#27	1	2.33593	-0.404279	0.697423	-2.82199	2.37065	2	0	-0.5	-0.4	0.2	-0.1	0.4	0.1	0.6	-0.4	-0.4	-0.1	0.4	2.5	1.3	1.5	1.4	1.1	0.6	0.1	0.2	0.3	0.9
#28	1	5.29853	-0.962064	1.34976	-7.40933	5.38516	5	4.6	8.9	-5.9	1.4	-1.9	-3.1	-3.3	-2.3	2.6	-1.2	-3.8	4.7	6.1	1.2	1.3	2.6	3.2	1.5	3.4	1.9	-2.7	-5
#29	1	3.33286	-0.37693	1.49185	-2.32903	3.3541	0.95	3.6	7.6	-5	1.5	1.7	-2.1	-2	-1.7	2.2	0.2	-2	2.3	5.2	1.7	3.6	2.1	1.2	1.3	1.6	1.5	-2.8	-3.7
#30	1	3.78426	-1.09973	4.38911	-1.30986	3.94081	1.35	3.1	6.4	-4.6	2.5	-1.8	-0.5	-0.6	0	-0.6	-2.6	-2	2.6	5.3	3.4	1.8	3.2	2.5	3.2	2.3	2.5	-0.9	-0.8
#31	1	4.09698	-0.15733	3.28083	-2.34226	4.1	1.32	4.5	8.1	-6.8	3.6	0.1	-0.4	-0.9	-0.7	1.3	-1.1	-2.4	2.1	4.4	1.4	2.2	2	2.4	0.4	3.6	3.4	-2	-1.7
mean		2.52297	-0.827503	1.91525	-2.24598	2.78379	1.95871	2.1871	4.05806	-3.19677	1.33871	-1.00968	-0.677419	-0.854839	-0.490323	0.712903	-0.83871	-1.56774	1.75484	3.9129	1.29677	1.17419	1.92581	2.27742	0.390323	1.49032	1.33226	-1.15484	-1.27742
SD		1.3964	0.642053	1.47243	1.98198	1.28045	1.3039	1.28186	2.51035	1.85625	0.989841	1.12052	0.997233	1.06265	1.20813	1.29248	1.66186	1.43234	1.44703	1.35	1.19093	0.9081	0.774583	1.11227	1.40839	0.927489	0.999796	1.75382	2.26196
##1	2	1.10148	-1.29489	1.2329	-0.959143	1.7	1.23	0.2	-0.6	-0.9	0.6	0	0.9	0.3	0.7	1.6	2.4	0.8	-1	4.9	3.9	2.2	1.5	2.7	3.3	0.4	0.2	0.2	0.8
##2	2	0.644235	-1.79024	0.441013	-0.79089	1.90263	0	1.9	3.1	-3.4	0	0.5	-1.5	-2	-0.4	0.9	-0.5	-1.3	2.4	4.6	1.2	0.6	0.2	2.1	-1.5	1.1	0.8	-1.4	-1.4
##3	2	1.19744	-0.16165	0.701168	-1.98201	1.2083	1	0	-0.3	-0.1	0.2	0.7	0.3	0.2	0.2	-0.1	-0.8	-0.7	0.7	4.4	2.4	1.4	0.9	3.1	1.5	0.9	0.1	0.8	0.4
##4	2	2.60355	-0.872646	0.317802	-2.81052	2.74591	1.1	0.9	1.1	-1.6	0.2	-1.3	-0.3	-0.7	-0.6	1.4	-0.8	-2.2	1.9	6.3	3.8	2.9	3.9	3.3	3.7	2.3	-0.2	0.3	-1.7
##5	2	0.546789	-1.50367	0.563876	-4.47683	1.6	3	0.3	-0.1	-1	0	1.9	0	-0.4	0.1	1.3	-0.3	-1.6	1.6	3.8	1	3	1.5	1	-0.1	0.1	-0.2	-0.4	-0.4
##6	2	0.48265	-1.1032	0.577278	-1.07086	1.20416	0.5	-0.1	-0.1	0.4	0.1	-0.6	0	0.2	-0.1	0	1	1	-1.2	2.1	1.3	0.8	1.2	1.3	-1	1.3	-0.1	1.2	-1
##7	2	1.0993	-1.85244	0.531265	-2.75096	2.15407	0	1.3	2.1	-2.5	1.3	-0.2	0.3	0	1	-1	-2.6	-1.6	2.4	6.4	3.9	1.5	1.6	3.5	2	2	2	0.9	1.7
##8	2	0.776583	-0.496909	0.355641	-0.832778	0.921954	0.2	-0.8	-1.8	1.3	0	-0.1	0.9	0.9	0.9	-0.5	-0.9	-0.3	0.3	3.1	1.9	0.4	0.4	2.5	1.2	0.1	0.1	1.4	1.4
##9	2	0.337782	-0.126108	0.240431	-0.148973	0.360555	0.04	0.4	0.5	-0.7	0.7	0.6	0.5	0.3	0.3	-1	2	2.9	-3.2	-1	1.8	0	-0.5	-0.7	1.9	0.6	0.6	0.3	0.6
##10	2	0.41513	-1.34077	0.25626	-0.659038	1.40357	0.5	-0.1	0.1	0.6	0.8	-2.2	0.6	0.9	0.5	-0.8	1.6	2.4	-2.5	-1.6	-0.1	-0.9	0.8	-0.3	0.2	0.7	0.7	1.2	1.2
##11	2	0.765703	-1.53091	0.572185	-0.11227	1.71172	0	-1.2	-2.7	1.4	-0.4	-0.4	1	0.8	-0.3	0.7	1.6	1	-2.3	-2.5	-0.4	-0.3	0	-0.3	0.8	-0.9	-1.4	0.3	-0.1
mean		0.906423	-1.09759	0.526347	-1.50857	1.53753	0.688182	0.254545	0.118182	-0.590909	0.318182	-0.1	0.245455	0.0454545	0.209091	0.227273	0.245455	0.0363636	-0.0818182	2.77273	1.88182	1.05455	1.04545	1.65455	1.09091	0.781818	0.236364	0.436364	0.136364
SD		0.633974	0.610861	0.277582	1.35124	0.635288	0.897494	0.882455	1.62285	1.51687	0.481286	1.08167	0.713251	0.845415	0.531892	0.992059	1.56228	1.70369	2.05952	3.14455	1.51051	1.27622	1.16564	1.54749	1.6349	0.900909	0.83579	0.813969	1.15176
